# Supplementary material for: Kidney Function Trajectory within Six Months after Acute Kidney Injury Inpatient Care and Subsequent Adverse Kidney Outcomes: A Retrospective Cohort Study
Source: J Pers Med. 2022 Sep 29;12(10):1606. doi: 10.3390/jpm12101606 (PMC9605305; doi:10.3390/jpm12101606)
Supplement: Supplementary file 1 [file jpm-12-01606-s001.zip]

Archive with 1 entries (1 files):
- jpm-1798666-supplementary.pdf
